# Supplementary material for: Role of RGMc as a Neogenin Ligand in Follicular Development in the Ovary
Source: Biomedicines. 2021 Mar 10;9(3):280. doi: 10.3390/biomedicines9030280 (PMC7999520; doi:10.3390/biomedicines9030280)
Supplement: Supplementary file 1 [file biomedicines-09-00280-s001.zip]

Archive with 3 entries (2 files):
- biomedicines-1103248-second proof-supp/
- biomedicines-1103248-second proof-supp/supplementary figure.docx
- biomedicines-1103248-second proof-supp/supplementary tables.docx
